# Supplementary material for: New Quinoid Bio-Inspired Materials Using Para-Azaquinodimethane Moiety
Source: Molecules. 2023 Dec 28;29(1):186. doi: 10.3390/molecules29010186 (PMC10780065; doi:10.3390/molecules29010186)
Supplement: Supplementary file 1 [file molecules-29-00186-s001.zip]

Archive with 1 entries (1 files):
- molecules-2748868-supplementary.pdf
